# Supplementary material for: Identification of Putative Novel Rotavirus H VP7, VP4, VP6 and NSP4 Genotypes in Pigs
Source: Viruses. 2023 Dec 30;16(1):68. doi: 10.3390/v16010068 (PMC10819321; doi:10.3390/v16010068)
Supplement: Supplementary file 1 [file viruses-16-00068-s001.zip]

Archive with 2 entries (2 files):
- Figure S1.pdf
- Supplementary Tables mod.xlsx
