# Supplementary material for: Identification of Putative Novel Rotavirus H VP7, VP4, VP6 and NSP4 Genotypes in Pigs
Source: Viruses. 2023 Dec 30;16(1):68. doi: 10.3390/v16010068 (PMC10819321; doi:10.3390/v16010068)
Supplement: Supplementary file 1 [file viruses-16-00068-s001.zip › Supplementary Tables mod.xlsx]

## Sheet: Table S1
Supplementary Table S1. GenBank accession number of RVH reference (in black) and italian strains (in red) used to calculate nucleotide identity cut-offs
Reference strains	VP7	VP4	VP6	NSP4
RVH/Human-wt/CHN/ADRV-N/1997	-	-	AY632080	-
RVH/Human-wt/CHN/J19/1997	DQ113905.1	DQ113899.1	DQ113902	DQ113906.1
RVH/Human-wt/BAN/B219/2002	DQ168034.1	EF453358.1	DQ168033	EF453359.1
RVH/Pig-wt/ESP/SP-VC18/2017	MT644981.1	MT644973.1	MT644977.1	MT644961.1
RVH/Pig-wt/ESP/SP-VC36/2017	MT644984.1	-	MT644980.1	MT644964.1
RVH/Pig-wt/ESP/SP-VC29/2017	MT644983.1	-	MT644979.1	MT644963.1
RVH/Pig-wt/ESP/SP-VC19/2017	-	MT644974.1	MT644978.1	MT644962.1
RVH/Pig-wt/BRA/BR59/2012	KM359482.1	KM359488.1	KM359488.1	KM359494.1
RVH/Pig-wt/BRA/BR60/2012	KM359483.1	KM359489.1	KM359489.1	KM359495.1
RVH/Pig-wt/BRA/BR62/2012	KM359486.1	KM359492.1	KM359492.1	KM359498.1
RVH/Pig-wt/BRA/BR61/2012	KM359485.1	KM359491.1	KM359491.1	KM359497.1
RVH/Pig-wt/BRA/BR63/2012	KM359484.1	KM359490.1	KM359490.1	KM359496.1
RVH/Pig-wt/BRA/BR64/2012	KM359487.1	KM359493.1	KM359493.1	KM359499.1
RVH/Pig-wt/ZAF/MRC-DPRU1575/2007	KT962032.1	KT962030.1	KT962031	KT962036.1
RVH/Pig-wt/USA/MN.9.65/2008	KU254583.2	KU254590.2	KU254587.2	KU254585.2
RVH/Pig-wt/USA/OK.5.68/2008	MH230124.1	MH230119.1	KF757274.1	MH230125.1
RVH/Pig-wt/USA/FL29.88-2/2006	-	-	KF757261.1	-
RVH/Pig-wt/USA 25 strains	-	-	KF757263.1-KF757288.1	-
RVH/Pig-wt/JPN/SKA-1/199x	AB576627.1	AB576625.1	AB576626	AB576628.1
RVH/Pig-wt/JPN/NGS-3/2014	LC348462.1	LC348479.1	LC348471.1	LC348507.1
RVH/Pig-wt/JPN/NGS-6/2014	LC348464.1	-	LC348473.1	LC348509.1
RVH/Pig-wt/JPN/NGS-7/2014	LC348465.1	LC348481.1	LC348474.1	LC348510.1
RVH/Pig-wt/JPN/NGS-12/2014	LC348468.1	-	-	-
RVH/Pig-wt/JPN/NGS-16/2014	LC348470.1	-	LC348478.1	-
RVH/Pig-wt/JPN/NGS-17/2014	LC416263.1	-	LC416262.1	LC416258.1
RVH/Pig-wt/JPN/NGS-5/2014	LC348463.1	-	LC348472.1	LC348508.1
RVH/Pig-wt/JPN/NGS-8/2014	LC348466.1	-	LC348475.1	LC348511.1
RVH/Pig-wt/JPN/NGS-10/2014	LC348467.1	-	LC348476.1	-
RVH/Pig-wt/JPN/NGS-9 /2014	LC416254.1	LC416252.1	LC416253.1	LC416247.1
RVH/Pig-wt/JPN/NGS-18/2014	LC416274.1	LC416272.1	LC416273.1	LC416267.1
RVH/Pig-wt/JPN/ NGS-14/2014	LC348469.1	-	LC348477.1	LC348512.1
RVH/Pig-wt/VNM/12087_40/2012	-	-	KX362528	KX362535.1
RVH/Pig-wt/VNM/12089_8/2012	KX362518.1	KX362516.1	KX362517.1	KX362522.1
RVH/Pig-wt/VNM/14250_11/2012	KX362542.1	KX362540.1	KX362541	KX362546.1
RVH/Pig-wt/VNM/14176_13/2012	KX362553.1	KX362551.1	KX362552	KX362556.1
RVH/Pig-wt/VNM/14254_1/2012	KX362563.1	KX362561.1	KX362562	KX362567.1
RVH/Pig-wt/CHN/NX02/C2/2017*	-	MK379478.1	-	-
RVH/Pig-wt/CHN/HeB02/C1/2017*	-	MK379307.1	-	-
RVH/Pig-wt/CHN/GZ04/C1/2017*	-	MK379238.1	-	-
RVH/Pig-wt/CHN/NM02/C2/2017*	-	MK379401.1	-	-
RVH/Pig-wt/BRA/BP92/2016	-	-	OP485766.1	-
RVH/Pig-wt/ITA/BS/14193-5/2020	OR817832	OR817868	OR817801
RVH/Pig-wt/ITA/BS/25635-4/2020		OR817869		OR817901
RVH/Pig-wt/ITA/BS/25635-4(I)/2020	OR817833		OR817802
RVH/Pig-wt/ITA/BS/25635-4(II)/2020	OR817834		OR817803
RVH/Pig-wt/ITA/BS/25635-4(III)/2020	OR817835		OR817804
RVH/Pig-wt/ITA/PC/31399/2020			OR817805	OR817902
RVH/Pig-wt/ITA/PC/31399(I)/2020	OR817836
RVH/Pig-wt/ITA/PC/31399(II)/2021	OR817837
RVH/Pig-wt/ITA/BS/42091-1/2020		OR817870		OR817903
RVH/Pig-wt/ITA/BS/42091-1(I)/2020	OR817850		OR817806
RVH/Pig-wt/ITA/BS/42091-1(II)/2020	OR817851		OR817807
RVH/Pig-wt/ITA/CR/43471/2020	OR817831	OR817871	OR817808	OR817904
RVH/Pig-wt/ITA/CR/48625-1(I)/2017	OR817858	OR817872		OR817895
RVH/Pig-wt/ITA/CR/48625-1(II)/2017	OR817859	OR817873
RVH/Pig-wt/ITA/CR/48625-1(III)/2017	OR817860			OR817894
RVH/Pig-wt/ITA/BG/50439/2020	OR817838	OR817874	OR817810
RVH/Pig-wt/ITA/BS/51105-6/2020	OR817839	OR817875	OR817811	OR817906
RVH/Pig-wt/ITA/BS/56594/2020		OR817876		OR817907
RVH/Pig-wt/ITA/BS/56594(I)/2020	OR817840		OR817812
RVH/Pig-wt/ITA/BS/56594(II)/2020			OR817813
RVH/Pig-wt/ITA/BS/56594(III)/2020	OR817841
RVH/Pig-wt/ITA/CR/66533/2020	OR817842	OR817877	OR817814
RVH/Pig-wt/ITA/BS/76963/2018				OR817909
RVH/Pig-wt/ITA/BS/76963(I)/2018		OR817878	OR817815
RVH/Pig-wt/ITA/BS/76963(II)/2018		OR817879
RVH/Pig-wt/ITA/TR/84987/2021		OR817880	OR817817	OR817910
RVH/Pig-wt/ITA/CR/101803/2018	OR817853	OR817881	OR817818	OR817897
RVH/Pig-wt/ITA/CR/101803(I)/2018	OR817854
RVH/Pig-wt/ITA/CR/101803(II)/2018	OR817855
RVH/Pig-wt/ITA/BS/103398/2019		OR817882	OR817819
RVH/Pig-wt/ITA/CR/105389/2019		OR817890	OR817824	OR817912
RVH/Pig-wt/ITA/TV/116154/2021	OR817852	OR817883	OR817820	OR817898
RVH/Pig-wt/ITA/PR/138298/2019		OR817891		OR817913
RVH/Pig-wt/ITA/CR/154488/2018		OR817892		OR817916
RVH/Pig-wt/ITA/CR/140201/2019		OR817884	OR817821	OR817914
RVH/Pig-wt/ITA/BS/146160/2018		OR817885	OR817825	OR817915
RVH/Pig-wt/ITA/BS/146160(I)/2018	OR817844
RVH/Pig-wt/ITA/CR/165825/2021	OR817856
RVH/Pig-wt/ITA/CR/165825(I)/2021		OR817886
RVH/Pig-wt/ITA/CR/165825(II)/2021		OR817887
RVH/Pig-wt/ITA/BS/243418/2021	OR817857			OR817899
RVH/Pig-wt/ITA/BS/243418(I)/2021			OR817822
RVH/Pig-wt/ITA/BS/243418(II)/2021			OR817823
RVH/Pig-wt/ITA/TV/220515/2017	OR817846		OR817827	OR817917
RVH/Pig-wt/ITA/BS/294885/2019				OR817918
RVH/Pig-wt/ITA/CR/305471/2017	OR817847	OR817888		OR817919
RVH/Pig-wt/ITA/NO/345422/2018		OR817889
RVH/Pig-wt/ITA/NO/345422(I)/2018	OR817848
RVH/Pig-wt/ITA/NO/345422(II)/2018	OR817849
RVH/Pig-wt/ITA/BS/355703/2019		OR817893	OR817830	OR817920
*strains with unknown genotype

## Sheet: Table S2
Supplementary Table S2. Range of nucleotide identity (%) of each gene among RVH genotypes.
VP7
Genotype	Species	Number	G1	G2	G3	G4	G5	G6	G7	G8	G9	G10	GX	G11	G12	G13	G14	G15	G16	G17	G18	G19	G20	G21	G22
G1	porcine	1		47.7-48.9	76.2-76.7	83.3-85.2	73.9-76.8	79.9-81.4	84.9-84.9	70.0-70.0	79.1-81.1	74.9-74.9	79.2-81.0	69.6-69.6	75.0-75.2	71.2-73.8	72.7-73.2	80.3-80.3	79.4-81.5	72.5-72.5	72.7-75.7	72.8-73.0	80.3-82.0	81.8-81.8	79.3-81.0
G2	human	2		93.2-93.2	50.0-52.3	48.7-49.8	50.7-54.0	46.1-50.6	45.8-47.2	49.6-50.3	48.7-49.9	45.8-46.9	49.6-55.7	45.8-46.5	45.0-45.6	45.0-48.2	47.7-49.7	51.8-52.8	48.1-52.8	45.4-46.5	48.3-51.8	50.2-52.9	50.7-52.3	53.2-53.5	45.9-48.5
G3	porcine	6			87.8-100	73.2-77.0	75.3-82.2	73.3-75.6	74.9-76.3	72.6-74.5	68.8-77.8	76.0-78.4	79.4-81.7	76.8-77.4	71.1-73.9	78.9-82.7	71.6-73.7	74.6-75.6	72.4-78.4	76.1-79.7	76.3-80.7	75.6-77.8	72.4-74.1	76.4-79.0	71.3-74.0
G4	porcine	2				86.9-86.9	72.9-78.4	78.9-81.1	83.0-83.6	72.6-73.5	79.0-82.0	72.1-75.1	81.2-82.9	70.8-71.4	74.4-75.7	70.6-76.3	71.3-75.1	80.2-82.6	80.5-82.6	70.7-73.5	69.4-76.4	70.8-75.1	81.0-84.2	81.3-83.7	79.9-82.0
G5	porcine	6					90.4-99.8	70.9-75.5	73.5-75.2	71.4-74.0	70.3-73.9	78.6-82.9	78.5-83.7	71.1-74.0	64.9-68.7	79.1-83.8	68.7-73.3	71.7-76.6	70.8-78.2	70.2-72.8	81.7-84.9	70.2-75.1	71.3-74.7	71.7-76.1	69.8-73.7
G6	porcine	4						96.0-99.2	78.1-78.8	69.8-71.0	77.4-79.8	71.2-72.2	75.6-78.9	68.2-68.9	73.5-76.2	69.2-72.6	67.4-70.3	78.0-79.8	77.2-79.9	69.3-70.2	70.3-73.1	70.7-73.2	75.7-77.4	78.2-79.6	76.3-77.7
G7	porcine	1								69.0-69.0	78.9-80.6	73.5-73.5	78.1-78.6	69.2-69.2	73.0-73.3	70.9-74.6	71.2-72.0	77.8-77.8	76.0-80.5	72.5-72.5	69.7-72.1	69.6-72.5	78.1-79.3	78.5-78.5	76.1-76.9
G8	porcine	1									69.4-69.9	70.3-70.3	70.1-70.1	79.0-79.0	64.7-64.7	69.0-70.6	82.2-83.1	69.3-69.3	69.0-71.2	78.5-78.5	68.8-72.1	82.6-83.6	70.2-70.7	70.5-70.5	67.0-69.5
G9	porcine	3									95.1-97.7	67.3-71.3	76.4-79.3	70.5-71.1	80.3-83.2	67.5-73.1	70.1-72.0	77.6-78.7	77.4-81.0	71.9-73.4	67.0-72.5	67.8-70.3	76.8-79.7	78.9-81.3	77.8-80.9
G10	porcine	1											74.8-75.3	71.5-71.5	61.6-61.9	79.9-80.7	68.3-68.9	73.7-73.7	68.8-70.8	74.9-74.9	78.8-81.9	70.7-72.1	68.9-69.9	71.4-71.4	66.9-69.6
GX	porcine	2											88.1-88.1	70.2-70.4	73.2-74.6	75.6-79.0	70.9-72.9	78.7-78.9	77.0-81.8	71.7-73.2	75.8-79.7	71.2-73.8	77.1-78.8	79.8-82.2	75.5-78.0
G11	porcine	1													68.8-68.8	68.1-72.9	78.9-80.0	66.5-66.5	68.6-70.6	79.2-79.2	70.9-72.3	77.6-81.2	68.8-69.3	69.9-69.9	67.6-68.5
G12	porcine	2													99.5-99.5	66.4-70.3	66.6-68.3	77.3-77.6	74.2-76.2	69.5-69.5	65.9-68.5	70.4-71.4	74.7-75.9	78.4-78.7	73.2-76.2
G13	porcine	6														86.4-98.9	67.8-71.7	69.5-75.0	67.8-74.1	72.3-74.7	81.4-85.4	70.3-73.6	69.0-72.2	71.0-74.9	67.1-73.8
G14	porcine	3															97.4-99.2	69.3-69.8	66.6-73.0	77.8-78.1	68.4-73.4	78.7-81.3	68.8-70.7	71.3-72.3	66.8-68.6
G15	porcine	1																	81.9-83.4	68.6-68.6	70.8-73.2	69.6-73.6	83.8-84.7	85.6-85.6	80.5-83.2
G16	porcine	3																	89.3-95.1	69.5-73.2	70.3-74.8	69.0-73.4	83.1-84.7	85.4-86.7	82.6-86.3
G17	porcine	1																			70.8-72.7	79.7-79.9	68.9-69.4	72.8-72.8	66.9-68.3
G18	porcine	8																			88.8-96.2	69.3-74.4	69.6-72.4	71.1-72.9	66.5-70.3
G19	porcine	2																				88.6-88.6	72.0-74.2	71.6-72.8	68.3-70.1
G20	porcine	3																					98.5-99.7	85.1-85.5	82.6-83.5
G21	porcine	1																							82.4-83.9
G22	porcine	6																							94.2-100
VP4
Genotype	Species	Number	P1	P2	P3	P4	P5	P6	P7	P8	P9	P10	P10/11	P12
P1	porcine	11	81.8-100	41.1-44.2	82.4-84.0	79.7-81.4	77.5-80.6	79.4-83.9	79.4-81.0	73.7-74.9	74.7-77.5	80.1-85.7	77.0-79.6	79.5-84.6
P2	human	2		90.9-90.9	43.9-44.4	41.4-43.7	42.8-43.6	42.1-43.2	43.8-43.8	41.6-43.1	40.9-42.2	41.2-44.2	41.7-42.6	41.8-45.2
P3	porcine	1				85.1-85.2	79.7-81.7	82.9-84.1	84.7-84.7	75.5-75.5	78.0-78.1	83.4-86.0	81.6-81.6	85.6-86.8
P4	porcine	2				96.8-96.8	78.3-79.6	80.0-81.7	83.1-83.3	73.3-73.4	75.3-75.9	81.2-82.8	80.5-81.0	82.2-84.5
P5	porcine	4					91.0-95.2	79.2-81.7	79.1-80.5	75.0-75.5	76.6-77.9	78.9-82.1	80.7-81.7	79.5-81.7
P6	porcine	2						92.2-92.2	80.1-80.8	72.5-73.2	74.7-76.3	80.2-84.4	78.1-78.5	79.8-82.2
P7	porcine	1								74.6-74.6	75.4-76.2	80.8-82.2	79.2-79.2	83.1-83.9
P8	porcine	1									74.5-74.7	73.5-74.5	75.6-75.6	73.5-74.7
P9	porcine	2									96.7-96.7	74.8-77.7	76.6-77.7	75.9-77.5
P10	porcine	7										84.2-100	79.0-88.4	80.7-84.0
P10/11	porcine	1												79.3-80.8
P12	porcine	14												88.4-99.9
VP6
Genotype	Species	Number	I1	I2	I3	I4	I5	I6	I7	I8	I3 CLADE 1	I3 CLADE 2	I9	I10	I11	I12
I1	porcine	32	85.8-100	59.7-64.3	81.7-87.0	81.1-83.8	82.3-85.4	82.1-85.0	81.8-84.5	80.4-84.7	79.7-85.8	81.4-86.8	80.8-84.4	82.4-85.5	81.0-84.2	79.8-85.0
I2	human	3		93.3-100	59.9-63.9	61.0-62.0	63.2-64.8	61.2-61.3	60.4-61.8	60.1-61.3	59.2-63.1	60.9-62.8	61.7-62.1	62.1-63.7	62.2-62.3	60.7-64.2
I3	porcine	12			83.8-100	81.2-86.0	83.8-99.6	83.5-86.0	79.5-84.4	80.5-84.6	81.5-93.3	82.4-91.0	82.5-85.1	83.4-86.4	82.1-85.7	81.1-85.9
I4	porcine	2				96.0-96.0	82.5-85.5	83.7-84.2	80.1-82.2	82.2-83.4	81.2-84.4	83.8-88.3	80.1-81.5	83.6-85.4	80.4-82.1	81.1-83.5
I5	porcine	8					87.9-99.9	84.5-85.1	81.4-83.5	82.9-84.8	80.6-85.5	82.1-87.4	82.7-84.2	83.9-85.4	84.2-86.0	81.8-85.3
I6	porcine	1							80.3-83.0	83.0-83.8	80.8-85.4	82.9-85.9	82.7-82.7	83.6-84.6	83.8-83.8	83.8-85.6
I7	porcine	2							91.0-91.0	79.3-82.2	78.0-82.2	79.1-84.7	78.9-79.9	82.1-82.8	80.7-81.5	80.8-84.3
I8	porcine	3								88.7-98.2	79.6-83.0	79.3-85.6	83.2-84.7	82.9-85.4	81.8-82.6	83.2-84.8
I3 CLADE 1	porcine	9									87.0-99.9	81.9-90.8	82.2-84.4	83.0-84.6	81.0-83.9	79.7-84.4
I3 CLADE 2	porcine	7										83.4-99.8	81.8-84.6	82.4-84.9	82.0-85.9	80.2-86.4
I9	porcine	1												83.9-84.8	82.9-82.9	82.7-84.4
I10	porcine	2												94.3-94.3	85.0-85.4	83.8-85.9
I11	porcine	1														83.4-84.4
I12	porcine	5														87.8-99.7
NSP4
Genotype	Species	Number	E1	E2	E3	E4	E5	E6	E7	E8	E9	E10	E11	E3 CLADE 1	E3 CLADE 2	E4 CLADE 1
E1	porcine	3	84.6-86.8	32.5-41.5	75.2-81.0	73.4-80.8	73.2-77.3	71.2-75.9	75.0-76.7	74.3-77.3	73.9-76.9	73.0-73.1	72.0-73.8	74.7-79.7	73.9-79.8	73.4-78.9
E2	human	2		84.4-84.4	34.1-37.5	33.7-36.8	36.0-36.9	38.5-42.5	37.2-38.2	33.9-34.6	39.0-40.0	34.2-37.0	35.2-38.0	32.4-38.7	34.3-39.6	37.3-43.0
E3	porcine	7			91.3-100	80.1-82.9	82.5-84.3	78.5-83.3	80.2-81.0	79.1-82.6	82.1-83.7	77.4-80.3	80.5-81.8	84.5-88.4	82.6-87.0	80.4-85.1
E4	porcine	3				84.6-96.6	74.8-77.6	75.9-80.5	77.3-78.5	77.0-81.4	77.2-78.0	72.4-73.6	74.8-76.5	78.6-80.7	77.3-82.8	77.6-84.3
E5	porcine	2					98.4-98.4	76.1-78.9	77.7-78.0	76.3-77.4	78.8-79.1	76.0-76.3	78.2-78.4	81.9-82.7	78.6-83.4	77.5-82.4
E6	porcine	11						87.4-100	74.2-78.1	74.5-78.2	76.6-79.2	71.8-74.6	78.1-81.1	78.3-81.9	77.4-82.9	75.3-82.8
E7	porcine	1								76.6-76.7	75.0-75.0	79.1-79.1	77.1-77.1	78.3-79.6	76.4-81.8	78.0-83.1
E8	porcine	2								89.9-89.9	76.6-76.9	76.1-76.8	77.6-78.5	77.4-79.8	76.7-81.6	74.5-82.6
E9	porcine	1										80.0-80.0	74.7-74.7	78.0-81.9	80.6-83.5	76.3-80.1
E10	porcine	1											75.5-75.5	77.3-78.5	75.4-79.5	76.0-79.8
E11	porcine	1												78.8-78.9	78.0-80.4	76.3-81.6
E3 CLADE 1	porcine	2												87.8-87.8	82.4-84.6	78.6-83.7
E3 CLADE 2	porcine	5													81.9-100	76.6-84.3
E4 CLADE 1	porcine	13														80.5-99.6
Classical genotypes are written in green, novel genotypes described in this study are written in red.

## Sheet: Table S3
Supplementary Table S3. Nucleotide identity of each gene among RVH strains.
		ITA strains			Reference strains
		min	max	median	min	max	median
VP7	ITA strains	0.66	1	0.72
	Reference strains	0.62	1	0.74	0.67	1	0.72
VP4	ITA strains	0.72	1	0.83
	Reference strains	0.72	1	0.81	0.73	1	0.8
VP6	ITA strains	0.78	1	0.84
	Reference strains	0.78	1	0.84	0.8	1	0.85
NSP4	ITA strains	0.74	1	0.82
	Reference strains	0.71	1	0.81	0.71	1	0.81
